# Supplementary material for: Proteomic analysis of the signaling pathway mediated by the heterotrimeric Gα protein Pga1 of Penicillium chrysogenum
Source: Microb Cell Fact. 2016 Oct 6;15:173. doi: 10.1186/s12934-016-0564-x (PMC5053351; doi:10.1186/s12934-016-0564-x)
Supplement: Supplementary file 1 — 10.1186/s12934-016-0564-x Additional information for protein identification by MS, showing the sequence of exclusive unique identified peptides and the chemical modifications present in them. [file 12934_2016_564_MOESM1_ESM.xlsx]

## Sheet: Additional file 2
Additional file 2: Aditional information for protein identification by MS
Database Name: the Penicillium_chrysogenum_txid500485 database						(Penicillum rubens Wisconsin 54-1255)
	Search Engine: Mascot
		Version: 2.3.02
		Fragment Tolerance: 0.60 Da (Monoisotopic)
		Parent Tolerance: 10.0 PPM (Monoisotopic)
		Fixed Modifications: +57 on C (Carbamidomethyl)
		Variable Modifications: +16 on M (Oxidation), +80 on STY (Phospho)
		Digestion Enzyme: Trypsin
		Max Missed Cleavages: 3
Scaffold: Version: Scaffold_4.3.4
	Peptide Thresholds: 95.0% minimum
	Protein Thresholds: 99.0% minimum and 2 peptides minimum
Protein Pc22g05690					Peptide sequence							Modification
#Spot: 3					(K)TVEETPAVVPAETAAETPVETPAATEAATEAPK(E)
Protein accession numbers: gi|211591618,gi|255947668					(K)ETTEAAEPTATPAVETTEAAEPAK(E)
Protein molecular weight (Da): 60,432.10					(K)EEVKPATEGVLGYK(A)
Exclusive unique peptide count: 82					(K)RFFYFNEEAVESK(Q)
Exclusive unique spectra: 144					(R)FFYFNEEAVESK(Q)
Total spectra: 468					(K)QLSVFHQNEK(A)
Percentage sequence coverage: 81.8					(K)QLSVFHQNEKAAVANPTAAWASQTGK(G)
					(K)AAVANPTAAWASQTGK(G)
					(K)AAVANPTAAWASQTGKGLLFFTK(R)
					(K)GLLFFTK(R)
					(K)GLLFFTKR(A)
					(K)RAEDKATPAGIFNLADVSDVTK(E)
					(K)RAEDKATPAGIFNLADVSDVTKEGTSEFLFK(V)
					(R)AEDKATPAGIFNLADVSDVTK(E)
					(R)AEDKATPAGIFNLADVSDVTKEGTSEFLFK(V)
					(K)ATPAGIFNLADVSDVTK(E)
					(K)ATPAGIFNLADVSDVTKEGTSEFLFK(V)
					(K)EGTSEFLFK(V)
					(K)VAGQKHTFQASSAAER(D)
					(K)HTFQASSAAER(D)
					(K)HTFQASSAAERDSWVVAIEAQATEAKAEK(E)
					(R)DSWVVAIEAQATEAK(A)
					(R)DSWVVAIEAQATEAKAEK(E)
					(K)AEKETITSSEGYK(A)
					(K)AEKETITSSEGYKAELEK(L)
					(K)AEKETITSSEGYKAELEKLTKPAVAVAAAK(K)
					(K)ETITSSEGYKAELEK(L)
					(K)LTKPAVAVAAAK(K)
					(K)LTKPAVAVAAAKKPEEK(K)
					(K)KEDKKEETPAAEETK(A)
					(K)EDKKEETPAAEETK(A)
					(K)KEETPAAEETK(A)
					(K)KEETPAAEETKAAEEEPKEEK(K)
					(K)AAEEEPKEEK(K)
					(K)AAEEEPKEEKK(E)
					(K)AAEEEPKEEKKEEK(A)
					(R)KRTSIFGTLLGK(K)							Phospho (+80)Phospho (+80) Phospho (+80)
					(R)KRTSIFGTLLGKK(D)							Phospho (+80)Phospho (+80)
					(K)RTSIFGTLLGK(K)							Phospho (+80)
					(R)TSIFGTLLGK(K)							Phospho (+80)
					(R)TSIFGTLLGKK(D)							Phospho (+80)
					(R)TSIFGTLLGKKDVEEK(K)
					(K)KDVEEKKPEEK(K)
					(K)DVEEKKPEEK(K)
					(K)KEDKKEETSAAEETK(A)
					(K)EDKKEETSAAEETK(A)
					(K)EDKKEETSAAEETKAAEPTTESSAEAPAPVAAETAETAAAPTK(A)
					(K)KEETSAAEETK(A)
					(K)KEETSAAEETKAAEPTTESSAEAPAPVAAETAETAAAPTK(A)
					(K)AAEPTTESSAEAPAPVAAETAETAAAPTK(A)							Phospho (+80)
					(K)AAEPTTESSAEAPAPVAAETAETAAAPTKAAEPTAETPAETTEAAKEEAK(D)
					(K)AAEPTTESSAEAPAPVAAETAETAAAPTKAAEPTAETPAETTEAAKEEAKDEK(K)
					(K)AAEPTAETPAETTEAAK(E)
					(K)AAEPTAETPAETTEAAKEEAK(D)							Phospho (+80)
					(K)RASIFGNFFQK(V)							Phospho (+80)
					(R)ASIFGNFFQK(V)							Phospho (+80)
					(K)VASPSQEK(S)							Phospho (+80)
					(K)VASPSQEKSEK(E)							Phospho (+80)
					(K)RRTSFFGNLGMK(K)							Phospho (+80), Oxidation (+16)
					(K)RRTSFFGNLGmKK(E)							Phospho (+80), Oxidation (+16)
					(R)RTSFFGNLGMK(K)							Phospho (+80), Oxidation (+16)
					(R)RTSFFGNLGMKK(E)							Phospho (+80), Oxidation (+16)
					(R)TSFFGNLGMK(K)							Phospho (+80) Oxidation (+16)
					(R)TSFFGNLGMKK(E)							Oxidation (+16)
					(K)EKKADSDNEVTDGEAK(E)							Phospho (+80)
					(K)EKKADSDNEVTDGEAKETK(A)							Phospho (+80)
					(K)KADSDNEVTDGEAK(E)							Phospho (+80)
					(K)KADSDNEVTDGEAKETK(A)							Phospho (+80), Phospho (+80)
					(K)ADSDNEVTDGEAK(E)							Phospho (+80)
					(K)ADSDNEVTDGEAKETK(A)							Phospho (+80)
					(K)KLGGLFR(K)
					(R)KPSKAVKLDKEEVAAAETEAK(A)							Phospho (+80)
					(K)AVKLDKEEVAAAETEAKADAAEEAPAVPAK(E)
					(K)LDKEEVAAAETEAK(A)
					(K)LDKEEVAAAETEAKADAAEEAPAVPAK(E)
					(K)LDKEEVAAAETEAKADAAEEAPAVPAKETATEAPAVVEEAPK(A)
					(K)ADAAEEAPAVPAK(E)
					(K)ADAAEEAPAVPAKETATEAPAVVEEAPK(A)
					(K)ADAAEEAPAVPAKETATEAPAVVEEAPKAAESTEESK(N)
					(K)ETATEAPAVVEEAPK(A)
					(K)ETATEAPAVVEEAPKAAESTEESKNVNVAVATPVQAAA(-)
					(K)AAESTEESKNVNVAVATPVQAAA(-)
Protein: Pc16g11860					Peptide sequence							Modification
#Spot: 92					(R)GATLLEDFIFR(Q)
Protein accession numbers: gi|211586109,gi|255941434					(R)HVDGFGVHTFR(L)
Protein molecular weight (Da): 79,905.40					(R)LVTDDGKTK(L)
Exclusive unique peptide count: 14					(K)ASFVWEEAQQTAGK(N)
Exclusive unique spectra: 15					(R)GVDFTEDPLLQGR(L)
Total spectra: 34					(R)LFSYLDTQLNR(H)
Percentage sequence coverage: 22					(R)HGGPNFEQLPINRPR(A)
					(K)GFFTAPER(T)
					(R)LFWNSLVDAEK(Q)
					(K)QFIVDAMR(F)
					(R)FETSNVK(S)
					(R)NNVIIQLNR(I)
					(R)ISNDLATR(V)
					(K)GSGASTLYPAGRPLDILLDAFR(F)
Protein: Pc12g05640					Peptide sequence							Modification
#Spot: 101					(R)ELISNASDALDK(I)
Protein accession numbers: gi|211582027,gi|255931703					(R)ELISNASDALDKIR(Y)
Protein molecular weight (Da): 79,539.3					(R)ELISNASDALDKIRYEALSDPSK(L)
Exclusive unique peptide count: 100					(K)IRYEALSDPSK(L)
Exclusive unique spectra: 153					(K)IRYEALSDPSKLDSNK(D)
Total spectra: 432					(K)IRYEALSDPSKLDSNKDLR(I)
Percentage sequence coverage: 84					(R)YEALSDPSK(L)
					(R)YEALSDPSKLDSNK(D)
					(R)YEALSDPSKLDSNKDLR(I)
					(K)DLRIDIIPDLENK(T)
					(R)IDIIPDLENK(T)
					(R)IDIIPDLENKTLTIR(D)
					(K)TLTIRDTGIGMTK(A)
					(K)TLTIRDTGIGMTKADLINNLGTIAR(S)							Oxidation (+16)
					(R)DTGIGMTK(A)							Oxidation (+16)
					(R)DTGIGMTKADLINNLGTIAR(S)							Oxidation (+16)
					(K)ADLINNLGTIAR(S)
					(K)HNDDEQYIWESAAGGTFTLKEDTEGEQLGR(G)
					(K)EDTEGEQLGR(G)
					(K)IILHLKDEQMDYLNEAR(I)							Oxidation (+16)
					(K)DEQMDYLNEAR(I)							Oxidation (+16)
					(R)IKEVVRK(H)
					(R)KHSEFISYPIYLHVLK(E)
					(K)HSEFISYPIYLHVLK(E)
					(K)HSEFISYPIYLHVLKETETEVPDEEAEETK(E)
					(K)HSEFISYPIYLHVLKETETEVPDEEAEETKEEDDEK(K)
					(K)HSEFISYPIYLHVLKETETEVPDEEAEETKEEDDEKKPK(V)
					(K)ETETEVPDEEAEETK(E)
					(K)ETETEVPDEEAEETKEEDDEK(K)
					(K)ETETEVPDEEAEETKEEDDEKKPK(V)
					(K)VEEVDEEEEK(K)
					(K)VEEVDEEEEKK(E)
					(K)VEEVDEEEEKKEK(K)
					(K)VEEVDEEEEKKEKK(T)
					(K)TVKESKIEEEELNK(T)
					(K)ESKIEEEELNK(T)
					(K)ESKIEEEELNKTKPIWTR(N)
					(K)IEEEELNK(T)
					(K)IEEEELNKTKPIWTR(N)
					(K)TKPIWTR(N)
					(K)TKPIWTRNPADITTEEYASFYK(S)
					(R)NPADITTEEYASFYK(S)
					(K)SLSNDWEDHLGVK(H)
					(K)HFSVEGQLEFR(A)
					(R)AILFVPK(R)
					(R)AILFVPKR(A)
					(K)RAPFDLFETK(K)
					(K)RAPFDLFETKK(T)
					(R)APFDLFETK(K)
					(R)APFDLFETKK(T)
					(R)RVFITDDATDLIPEWLSFVK(G)
					(R)VFITDDATDLIPEWLSFVK(G)
					(K)GVVDSEDLPLNLSR(E)
					(R)ETLQQNK(I)
					(K)TLELFVEISEDR(E)
					(K)TLELFVEISEDREQFDK(F)
					(K)TLELFVEISEDREQFDKFYQAFSK(N)
					(R)EQFDKFYQAFSK(N)
					(K)LGIHEDAQNRPTLAK(L)
					(K)SGDEQTSLADYITR(M)
					(K)SGDEQTSLADYITRMPEHQK(N)							Oxidation (+16)
					(R)MPEHQK(N)
					(R)mPEHQKNMYYITGESIK(A)							Oxidation (+16), Oxidation (+16)
					(K)NMYYITGESIK(A)							Oxidation (+16)
					(K)AVANSPFLDTLK(Q)
					(K)AVANSPFLDTLKQK(N)
					(K)QKNFEVLFLVDPIDEYAFTQLK(E)
					(K)QKNFEVLFLVDPIDEYAFTQLKEYDGKK(L)
					(K)NFEVLFLVDPIDEYAFTQLK(E)
					(K)NFEVLFLVDPIDEYAFTQLKEYDGK(K)
					(K)NFEVLFLVDPIDEYAFTQLKEYDGKK(L)
					(K)KLVDITK(D)
					(K)KLVDITKDFELEETEEEKTQR(E)
					(K)LVDITKDFELEETEEEK(T)
					(K)LVDITKDFELEETEEEKTQR(E)
					(K)DFELEETEEEK(T)
					(K)DFELEETEEEKTQR(E)
					(K)DFELEETEEEKTQRETEEKEFEELAK(A)
					(K)TQRETEEKEFEELAK(A)
					(R)ETEEKEFEELAK(A)
					(K)EFEELAK(A)
					(K)ALKNVLGDKVEK(V)
					(K)ALKNVLGDKVEKVVVSSK(L)
					(K)NVLGDKVEKVVVSSK(L)
					(K)LVGSPCAIR(T)							Carbamidomethyl (+57)
					(R)TGQFGWSANMER(I)							Oxidation (+16)
					(K)AQALRDTSMSSYMSSK(K)							Oxidation (+16)
					(K)AQALRDTSMSSYMSSKK(T)							Oxidation (+16), Oxidation (+16)
					(R)DTSMSSYMSSK(K)							Oxidation (+16), Oxidation (+16)
					(R)DTSmSSYMSSK(K)							Oxidation (+16), Oxidation (+16)
					(R)DTSMSSYMSSKK(T)
					(K)KTFEISPK(S)
					(K)SPIIKELK(K)
					(K)KKVEADGENDR(T)
					(K)KKVEADGENDRTVK(S)
					(K)KVEADGENDR(T)
					(K)KVEADGENDRTVK(S)
					(K)VEADGENDR(T)
					(K)VEADGENDRTVK(S)
					(K)SITQLLFETSLLVSGFTIEEPASFSER(I)
					(R)IHKLVSLGLNIDEDEAAPAAEAAAPAEATGESTMEEVD(-)							Oxidation (+16)
Protein: Pc22g11240					Peptide sequence							Modification
#Spot: 105					(R)DDRIEIIANDQGNR(T)
Protein accession numbers: gi|211592088,gi|255948608					(R)IEIIANDQGNR(T)
Protein molecular weight (Da): 69,565.20					(R)TTPSFVGFTDTER(L)
Exclusive unique peptide count: 39					(K)NQVAMNPHNTVFDAK(R)							Oxidation (+16)
Exclusive unique spectra: 54					(K)NQVAMNPHNTVFDAKR(L)
Total spectra: 126					(R)RFNDAEVQADMK(H)							Oxidation (+16)
Percentage sequence coverage: 63					(R)FNDAEVQADMK(H)							Oxidation (+16)
					(R)FNDAEVQADMKHWPFK(I)							Oxidation (+16)
					(K)ATKPVIEVEFK(G)
					(K)ATKPVIEVEFKGEAK(Q)
					(K)QFTPEEISAMILVK(M)							Oxidation (+16)
					(K)MRETAEAYLGGTVNNAVITVPAYFNDSQR(Q)							Oxidation (+16)
					(K)DAGLIAGLNVLR(I)
					(R)IINEPTAAAIAYGLDK(K)
					(R)IINEPTAAAIAYGLDKK(V)
					(R)IINEPTAAAIAYGLDKKVEGER(N)
					(K)ATAGDTHLGGEDFDNR(L)
					(R)LVNHFVNEFK(R)
					(R)LVNHFVNEFKR(K)
					(R)ARFEELCQDLFR(G)							Carbamidomethyl (+57)
					(R)FEELCQDLFR(G)							Carbamidomethyl (+57)
					(R)GTMEPVER(V)
					(K)IDKSSVHEIVLVGGSTR(I)
					(K)SSVHEIVLVGGSTR(I)
					(K)LVSDFFNK(D)
					(K)SINPDEAVAYGAAVQAAILSGDQSSK(S)
					(K)STNEILLLDVAPLSLGIETAGGVMTPLIK(R)							Oxidation (+16)
					(K)STNEILLLDVAPLSLGIETAGGVMTPLIKR(N)							Oxidation (+16)
					(K)KSETFSTYSDNQPGVLIQVFEGER(A)
					(R)TKDNNLLGKFELTGIPPAPR(G)
					(K)SNKITITNDKGR(L)
					(R)LSKEEIER(M)
					(R)mLSEAEK(Y)							Oxidation (+16)
					(R)MLSEAEKYKEEDEAEAAR(I)							Oxidation (+16)
					(K)YKEEDEAEAAR(I)
					(K)NGLESYAYSLK(N)
					(K)NTLSEGKLQISDDDKK(K)
					(K)LQISDDDKK(K)
					(R)SADEVEEKPEELD(-)
Protein: Pc22g10220					Peptide sequence							Modification
#Spot: 129					(K)NQAAMNPANTVFDIK(R)							Oxidation (+16)
Protein accession numbers: gi|211592047,gi|255948526					(K)NQAAMNPANTVFDIKR(L)							Oxidation (+16)
Protein molecular weight (Da): 66,844.30					(R)RFEDPIVK(K)
Exclusive unique peptide count: 60					(R)RFEDPIVKK(D)
Exclusive unique spectra: 112					(R)RFEDPIVKKDVESWPFK(V)
Total spectra: 328					(R)FEDPIVK(K)
Percentage sequence coverage: 78					(R)FEDPIVKK(D)
					(R)FEDPIVKKDVESWPFK(V)
					(K)KDVESWPFK(V)
					(K)KDVESWPFKVIDQGGNPVVQVEYLNETK(V)
					(K)DVESWPFK(V)
					(K)DVESWPFKVIDQGGNPVVQVEYLNETK(V)
					(K)VIDQGGNPVVQVEYLNETK(V)
					(K)VIDQGGNPVVQVEYLNETKVFSPQEISSMVLMK(M)							Oxidation (+16), Oxidation (+16)
					(K)VFSPQEISSMVLMK(M)							Oxidation (+16), Oxidation (+16)
					(K)MKEVAEIK(L)							Oxidation (+16)
					(K)AVITVPAYFNDNQR(Q)
					(R)QATKDAGAIAGLNVLR(I)
					(R)IINEPTAAAIAYGLGAGK(S)
					(R)IINEPTAAAIAYGLGAGKSEK(E)
					(R)IINEPTAAAIAYGLGAGKSEKER(N)
					(R)NVLIYDLGGGTFDVSLLNIQGGVFTVK(A)
					(K)ATAGDTHLGGQDFDTNLLEHFK(K)
					(K)ATAGDTHLGGQDFDTNLLEHFKK(E)
					(R)KTGKDLSGDAR(A)
					(K)TGKDLSGDAR(A)
					(K)DLSGDAR(A)
					(R)TLSNATQTTVEIDSLFDGEDLNSSITR(A)
					(R)ARFEDLNAK(A)
					(R)FEDLNAK(A)
					(K)AFSGTLDPVQQVLK(D)
					(K)AFSGTLDPVQQVLKDSGIPK(N)
					(K)NKVDEIVLVGGSTR(I)
					(K)VDEIVLVGGSTR(I)
					(K)LLSDFFDGK(K)
					(K)LLSDFFDGKK(L)
					(K)LLSDFFDGKKLEK(S)
					(K)SINPDEAVAYGAAVQAGILSGK(A)
					(K)ATSAETADLLLLDVVPLSLGVAMEGNIFAPVVNR(G)							Oxidation (+16)
					(K)RTFTTVVDNQSTVQFPVYQGER(T)
					(R)TFTTVVDNQSTVQFPVYQGER(T)
					(R)TNCADNTSLGEFTLAPLPPMR(A)							Carbamidomethyl (+57), Oxidation (+16)
					(R)AGEAALECVFEVDVNGILK(V)							Carbamidomethyl (+57)
					(R)TANITISNAVGK(L)
					(R)TANITISNAVGKLSSAEIDQMVDDAAK(F)							Oxidation (+16)
					(K)LSSAEIDQMVDDAAK(F)							Oxidation (+16)
					(K)LSSAEIDQMVDDAAKFK(T)							Oxidation (+16)
					(K)FKTSDEAFTK(R)
					(K)FKTSDEAFTKR(F)
					(K)TSDEAFTK(R)
					(K)TSDEAFTKR(F)
					(R)QQLESYISR(V)
					(R)QQLESYISRVEEIVSDPGMSMK(L)							Oxidation (+16), Oxidation (+16)
					(R)VEEIVSDPGMSMK(L)							Oxidation (+16), Oxidation (+16)
					(K)ERIESALSDAMAQLEVEDSTPEDLK(K)
					(K)ERIESALSDAMAQLEVEDSTPEDLKKK(E)							Oxidation (+16)
					(R)IESALSDAMAQLEVEDSTPEDLK(K)
					(R)IESALSDAMAQLEVEDSTPEDLKK(K)							Oxidation (+16)
					(R)IESALSDAMAQLEVEDSTPEDLKKK(E)							Oxidation (+16)
					(K)ELALKR(L)
Protein: Pc20g07710					Peptide sequence							Modification
#Spot: 149					(R)QAELAAEAESLPAVTLTER(Q)
Protein accession numbers: gi|211588029,gi|255945053					(R)LADGNVFSMPITLDASQEVIDEK(K)							Oxidation (+16)
Protein molecular weight (Da): 63,960.60					(R)LADGNVFSMPITLDASQEVIDEKK(L)							Oxidation (+16)
Exclusive unique peptide count: 57					(R)LADGNVFSMPITLDASQEVIDEKKLQAGSR(I)							Oxidation (+16)
Exclusive unique spectra: 84					(R)DFRDDRNLAILTIDDIYRPDK(T)
Total spectra: 225					(R)DFRDDRNLAILTIDDIYRPDKTK(E)
Percentage sequence coverage: 84					(R)DDRNLAILTIDDIYRPDK(T)
					(R)DDRNLAILTIDDIYRPDKTK(E)
					(R)NLAILTIDDIYRPDK(T)
					(R)NLAILTIDDIYRPDKTK(E)
					(K)LVFGGDPEHPAIVYLNNTVK(E)
					(K)EFYIGGKIEAVNKLNHYDYVALR(Y)
					(K)IEAVNKLNHYDYVALR(Y)
					(K)LNHYDYVALR(Y)
					(R)YTPAELR(V)
					(R)VHFDKLGWSR(V)
					(R)VVAFQTR(N)
					(R)AHRELTVR(A)
					(R)SRQANVLIHPVVGLTKPGDIDHFTR(V)
					(R)QANVLIHPVVGLTKPGDIDHFTR(V)
					(R)VRAYQALLPR(Y)
					(R)AYQALLPR(Y)
					(R)AYQALLPRYPNGMAVLGLLGLAMR(M)							Oxidation (+16), Oxidation (+16)
					(R)YPNGMAVLGLLGLAMR(M)							Oxidation (+16), Oxidation (+16)
					(R)EAIWHAIIR(K)
					(R)EAIWHAIIRK(N)
					(R)KNHGATHFIVGR(D)
					(K)NHGATHFIVGR(D)
					(K)GEDFYGPYDAQHAVEK(Y)
					(K)YKDELGIEVVEFQMVTYLPDTDEYRPVDQVPAGVK(T)							Oxidation (+16)
					(K)TLNISGTELR(R)
					(K)TLNISGTELRR(R)
					(R)LRSGAHIPEWFSYPEVVK(I)
					(R)SGAHIPEWFSYPEVVK(I)
					(K)ILRESNPPR(A)
					(R)ATQGFTIFLTGYMNSGK(D)							Oxidation (+16)
					(R)ATQGFTIFLTGYMNSGKDAIAR(A)							Oxidation (+16)
					(R)ALQVTLNQQGGR(S)
					(R)SVSLLLGDTVR(H)
					(R)SVSLLLGDTVRHELSSELGFTR(E)
					(R)HELSSELGFTR(E)
					(R)HELSSELGFTREDR(H)
					(R)EDRHTNIQR(I)
					(R)HTNIQR(I)
					(R)IAFVATELTR(A)
					(R)AGAAVIAAPIAPYEESR(K)
					(R)AGAAVIAAPIAPYEESRK(F)
					(R)DAVSQAGSFFLVHVATPLEHCEQSDK(R)							Carbamidomethyl (+57)
					(R)DAVSQAGSFFLVHVATPLEHCEQSDKR(G)							Carbamidomethyl (+57)
					(K)RGIYAAAR(R)
					(R)GIYAAAR(R)
					(R)RGEIKGFTGVDDPYETPEKADLVVDFSK(Q)
					(K)GFTGVDDPYETPEK(A)
					(K)GFTGVDDPYETPEKADLVVDFSK(Q)
					(K)ADLVVDFSK(Q)
					(R)SIVHEIILVLESQGFLER(-)
					(R)SIVHEIILVLESQGFLERQ(-)
Protein: Pc18g05320					Peptide sequence							Modification
#Spot: 175					(M)PITAGDAAPGAAMK(A)							Oxidation (+16)
Protein accession numbers: gi|211587092,gi|255943181					(M)PITAGDAAPGAAMKAEITDYAK(A)							Oxidation (+16)
Protein molecular weight (Da): 57,740.10					(K)AEITDYAK(A)
Exclusive unique peptide count: 42					(K)TYTTADGLDADTLLDSDK(H)
Exclusive unique spectra: 75					(K)TYTTADGLDADTLLDSDKHGALTYNDFLILPGYIGFPASDVSLDTPVTKR(I)
Total spectra: 186					(K)TPLLSSPMDTVTEHNMAIHMALLGGLGVIHHNCSPEDQAEMVR(K)							Oxidation (+16), Oxidation (+16), Carbamidomethyl (+57), Oxidation (+16)
Percentage sequence coverage: 85					(K)RYENGFILDPVVISPK(A)
					(K)ATVGEVKELK(A)
					(K)SKLVGMVTSR(D)							Oxidation (+16)
					(K)LVGMVTSR(D)							Oxidation (+16)
					(R)DIQFHTDLNEPVTAVMATDLVTAPAGTTLTEANQVLR(Q)							Oxidation (+16)
					(K)KGKLPIVDANGNIVSLLSR(S)
					(K)GKLPIVDANGNIVSLLSR(S)
					(K)LPIVDANGNIVSLLSR(S)
					(R)SDLMKNLHYPLASK(L)							Oxidation (+16)
					(K)NLHYPLASK(L)
					(K)NLHYPLASKLPDSK(Q)
					(K)QLICAAAIGTR(E)							Carbamidomethyl (+57)
					(K)QLICAAAIGTREEDKK(R)							Carbamidomethyl (+57)
					(K)QLICAAAIGTREEDKKR(L)							Carbamidomethyl (+57)
					(K)KNMPEIDVIGGNVVTR(E)
					(K)NMPEIDVIGGNVVTR(E)							Oxidation (+16)
					(K)NMPEIDVIGGNVVTREQAAALIAAGVDGLR(I)							Oxidation (+16)
					(R)EQAAALIAAGVDGLR(I)
					(R)IGMGSGSACITQEVMAVGRPQAASVR(S)							Oxidation (+16), Carbamidomethyl (+57), Oxidation (+16)
					(R)SVASFAAR(F)
					(R)FGVPCIADGGIQNVGHIVK(G)							Carbamidomethyl (+57)
					(K)GLAMGASTIMMGGLLAGTTESPGEYFVSNEGQLVK(A)							Oxidation (+16), Oxidation (+16), Oxidation (+16)
					(K)AYRGMGSIAAMEDKK(A)							Oxidation (+16)
					(R)GMGSIAAMEDK(K)							Oxidation (+16)
					(R)GMGSIAAMEDKK(A)							Oxidation (+16), Oxidation (+16)
					(R)GMGSIAAMEDKKAGGDGKDSK(A)							Oxidation (+16), Oxidation (+16)
					(R)YFSEKDRVLVAQGVAGSVLDR(G)
					(R)VLVAQGVAGSVLDR(G)
					(R)VLVAQGVAGSVLDRGSVTK(F)
					(R)VLVAQGVAGSVLDRGSVTKFVPYLVAGVQHSLQDIGVK(S)
					(R)GSVTKFVPYLVAGVQHSLQDIGVK(S)
					(K)FVPYLVAGVQHSLQDIGVK(S)
					(K)SLADLHDGVNK(G)
					(K)SLADLHDGVNKGTVR(F)
					(R)SASAMTEGNVHGLHSYDK(K)							Oxidation (+16)
					(R)SASAMTEGNVHGLHSYDKK(L)							Oxidation (+16)
Protein: Pc18g06000					Peptide sequence							Modification
#Spot: 174					(R)MKLEWHSK(L)
Protein accession numbers: gi|211587160,gi|255943317					(K)LNTEMVPAK(N)							Oxidation (+16)
Protein molecular weight (Da): 58,461.10					(K)TNSAEKINALR(T)
Exclusive unique peptide count: 44					(R)MNFSHGSYDYHQSVIDNAR(E)							Oxidation (+16)
Exclusive unique spectra: 86					(R)IQTGRPLAIALDTK(G)
Total spectra: 216					(R)IQTGRPLAIALDTKGPEIR(T)
Percentage sequence coverage: 81					(R)TGNTVGDKDYPIK(Q)
					(R)TGNTVGDKDYPIKQGTVLNITTDEAYAAASDDKNMYLDYK(N)							Oxidation (+16)
					(K)QGTVLNITTDEAYAAASDDKNmYLDYK(N)							Oxidation (+16)
					(K)QGTVLNITTDEAYAAASDDKNmYLDYKNITNVIAPGK(L)							Oxidation (+16)
					(K)NITNVIAPGK(L)
					(K)LIYVDDGIMSFEVLEVVDEK(N)							Oxidation (+16)
					(K)LIYVDDGIMSFEVLEVVDEKNLK(V)							Oxidation (+16)
					(K)VKCLNDGNISSR(K)							Carbamidomethyl (+57)
					(K)CLNDGNISSR(K)							Carbamidomethyl (+57)
					(R)KGVNLPGTDVDLPALSEK(D)
					(K)GVNLPGTDVDLPALSEK(D)
					(K)GVNLPGTDVDLPALSEKDIADLR(F)
					(R)FGVKNKVDMVFASFIR(R)
					(K)NKVDMVFASFIR(R)							Oxidation (+16)
					(K)NKVDMVFASFIRR(G)
					(K)VDMVFASFIR(R)
					(R)GSDIKHIR(E)
					(K)HIREVLGEDGKEIQIIAK(I)
					(R)EVLGEDGKEIQIIAK(I)
					(K)GKPVIcATQMLESMTYNPRPTR(A)							Carbamidomethyl (+57), Oxidation (+16), Oxidation (+16)
					(K)GKPVIcATQMLESMTYNPRPTRAEVSDVANAVLDGADCVMLSGETAK(G)							Carbamidomethyl (+57), Oxidation (+16), Oxidation (+16), Carbamidomethyl (+57), Oxidation (+16)
					(R)AEVSDVANAVLDGADCVMLSGETAK(G)							Carbamidomethyl (+57), Oxidation (+16)
					(R)AEVSDVANAVLDGADCVMLSGETAKGNYPcEAVK(M)							Carbamidomethyl (+57), Oxidation (+16), Carbamidomethyl (+57)
					(K)GNYPCEAVK(M)							Carbamidomethyl (+57)
					(K)MMSETCLLAEVAIPHFNVFDELR(N)							Oxidation (+16), Oxidation (+16), Carbamidomethyl (+57)
					(R)NLAPRPTETSESVAMAAVSASLELNAGAIIVLTTSGK(T)							Oxidation (+16)
					(R)NLAPRPTETSESVAMAAVSASLELNAGAIIVLTTSGKTAR(L)							Oxidation (+16)
					(K)YRPVCPILMVTR(N)							Carbamidomethyl (+57)
					(R)YSHLYR(G)
					(R)GVWPFYFPETKPDFNVK(I)
					(K)IWQEDVDR(R)
					(K)IWQEDVDRR(L)
					(R)LKWGINHGLK(L)
					(K)WGINHGLK(L)
					(K)LGIINKGDPIVCVQGWR(G)							Carbamidomethyl (+57)
					(K)GDPIVCVQGWR(G)							Carbamidomethyl (+57)
					(R)GGMGHTNTVR(V)							Oxidation (+16)
					(R)VVPADENLGLAME(-)							Oxidation (+16)
Protein: Pc22g17420					Peptide sequence							Modification
#Spot: 198					(M)EENLHTHAK(S)
Protein accession numbers: gi|211592672,gi|255949776					(K)SGTLNMDNIGQLLIQDEVNDVDSYGDTALDLAIR(N)							Oxidation (+16)
Protein molecular weight (Da): 47,069.20					(K)LLLQNDADANR(V)
Exclusive unique peptide count: 44					(K)LLLQNDADANRVSPDGK(T)
Exclusive unique spectra: 66					(K)LLLQNDADANRVSPDGKTPLYAATLAPNSGR(I)
Total spectra: 197					(R)VSPDGKTPLYAATLAPNSGR(I)
Percentage sequence coverage: 92					(K)TPLYAATLAPNSGR(I)
					(R)IVELLLK(H)
					(K)HGAKPDKPVSRPK(G)
					(K)HGAKPDKPVSRPKGDTPLMSAIR(Q)							Oxidation (+16)
					(K)GDTPLMSAIR(Q)							Oxidation (+16)
					(R)QGTSPEAIR(A)
					(R)ALVQAGAAMDR(S)							Oxidation (+16)
					(R)ALVQAGAAMDRSNELGETPANLAEK(S)
					(R)SNELGETPANLAEK(S)
					(K)STNTAVHK(A)
					(K)AIRPKDEKPEWKPELENLLVSSGLFAMAYFK(N)
					(K)DEKPEWKPELENLLVSSGLFAMAYFK(N)							Oxidation (+16)
					(K)NFRDVGK(N)
					(K)NFRDVGKNAINR(L)
					(R)DVGKNAINR(L)
					(R)LAALSEPVPGQITNPR(T)
					(R)TAEEILSNLENFIHAK(G)
					(K)GLEDIFPEGNEYVHK(V)
					(K)GLEDIFPEGNEYVHKVAEK(A)
					(K)ILNDSTFPGATPR(N)
					(R)NVTIMSR(Q)							Oxidation (+16)
					(R)QALYQPVFYCDDSGSMADDDR(M)							Carbamidomethyl (+57), Oxidation (+16)
					(R)QALYQPVFYCDDSGSMADDDRMNK(Q)							Carbamidomethyl (+57), Oxidation (+16), Oxidation (+16)
					(K)QATMVGR(M)							Oxidation (+16)
					(R)MADLITR(A)							Oxidation (+16)
					(R)AAPEGNAQVYLR(F)
					(R)FINKNEK(F)
					(R)FINKNEKFDK(I)
					(R)FINKNEKFDKISPGELTSK(M)
					(K)FDKISPGELTSK(M)
					(K)ISPGELTSK(M)
					(K)MKFTPNGPTPLGANLK(A)							Oxidation (+16)
					(K)FTPNGPTPLGANLK(A)
					(K)VLSDLLYDPLNK(G)
					(K)VLSDLLYDPLNKGEVLDRPLLILTVTDGCPTDDPKDTYEK(E)							Carbamidomethyl (+57)
					(K)VLSDLLYDPLNKGEVLDRPLLILTVTDGCPTDDPKDTYEKEIR(E)							Carbamidomethyl (+57)
					(K)GEVLDRPLLILTVTDGCPTDDPKDTYEK(E)							Carbamidomethyl (+57)
					(R)ESLKFVK(D)
Protein: Pc21g12590					Peptide sequence							Modification
#Spot: 211					(R)DADYKELSEK(L)
Protein accession numbers: gi|211589997,gi|255955067					(R)DADYKELSEKLSPSAK(A)
Protein molecular weight (Da): 54,521.90					(K)AYYPGSDEFEK(A)
Exclusive unique peptide count: 22					(K)AYYPGSDEFEKANTR(W)
Exclusive unique spectra: 32					(K)TVTIAGGTK(S)
Total spectra: 85					(K)SKLVTDTLWAAGK(Q)
Percentage sequence coverage: 47					(K)LVTDTLWAAGK(Q)
					(K)QTVTGACECVGYIGPALGGGHGWLQGR(H)							Carbamidomethyl (+57), Carbamidomethyl (+57)
					(K)GAGHNFGIVTSVTSK(T)
					(K)TYDIEHKDWAIEILTFSGSK(V)
					(K)VVELYEAVNTHLLK(N)
					(K)EAHSGSYTDLAK(W)
					(K)WVGITTTDEPCQK(T)							Carbamidomethyl (+57)
					(K)TGAMNPR(F)							Oxidation (+16)
					(R)FPIYLETYNPQAQK(K)
					(R)FPIYLETYNPQAQKK(A)
					(K)AFELFSDAIR(G)
					(K)STAFAFR(N)
					(R)NQNVLTAPLISYMPDGPELDEK(V)							Oxidation (+16)
					(R)NQNVLTAPLISYMPDGPELDEKVAK(L)							Oxidation (+16)
					(K)KYDPNGMFSFYGPIA(-)							Oxidation (+16)
					(K)YDPNGMFSFYGPIA(-)							Oxidation (+16)
Protein: Pc12g03370					Peptide sequence							Modification
#Spot: 215					(K)AAPTEVSSILEQR(I)
Protein accession numbers: gi|211581841,gi|255931331					(R)IRGVSEEAGLAETGR(V)
Protein molecular weight (Da): 59,586.60					(R)GVSEEAGLAETGR(V)
Exclusive unique peptide count: 54					(R)VLSVGDGIAR(V)
Exclusive unique spectra: 85					(R)VHGMSNVQAEELVEFASGVK(G)							Oxidation (+16)
Total spectra: 265					(R)VHGMSNVQAEELVEFASGVKGMCMNLEAGQVGVVLFGSDR(L)							Oxidation (+16), Oxidation (+16), Carbamidomethyl (+57), Oxidation (+16)
Percentage sequence coverage: 79					(K)GMCMNLEAGQVGVVLFGSDR(L)							Oxidation (+16), Carbamidomethyl (+57), Oxidation (+16)
					(K)GMCMNLEAGQVGVVLFGSDRLVK(E)							Oxidation (+16), Carbamidomethyl (+57), Oxidation (+16)
					(R)LVKEGETVK(R)
					(K)EGETVKR(T)
					(K)RTGEIVEVPVGPELLGR(V)
					(R)TGEIVEVPVGPELLGR(V)
					(R)TGEIVEVPVGPELLGRVVDALGNPIDGKGPLNTK(Q)
					(R)VVDALGNPIDGK(G)
					(R)VVDALGNPIDGKGPLNTK(Q)
					(R)AQLKAPGILPR(Q)
					(K)APGILPR(Q)
					(R)QSVNQPVQTGMK(C)							Oxidation (+16)
					(K)CVDSMVPIGR(G)							Carbamidomethyl (+57), Oxidation (+16)
					(R)ELIIGDR(Q)
					(R)ELIIGDRQTGK(T)
					(K)TAVALDTMLNQK(R)							Oxidation (+16)
					(K)TAVALDTMLNQKR(W)							Oxidation (+16)
					(K)AATEDEKLYCIYVAVGQK(R)							Carbamidomethyl (+57)
					(K)AATEDEKLYCIYVAVGQKR(S)							Carbamidomethyl (+57)
					(K)RSTVAQLVK(T)
					(R)STVAQLVK(T)
					(K)TLEEQDAMK(Y)							Oxidation (+16)
					(K)YSVIIAATASEAAPLQYIAPFTGCAMGEWFR(D)							Carbamidomethyl (+57), Oxidation (+16)
					(R)DNGRHAVIIYDDLSK(Q)
					(R)HAVIIYDDLSK(Q)
					(R)HAVIIYDDLSKQAVAYR(Q)
					(R)QMSLLLR(R)							Oxidation (+16)
					(R)RPPGREAYPGDVFYLHSR(L)
					(R)EAYPGDVFYLHSR(L)
					(K)GIRPAINVGLSVSR(V)
					(R)VGSAAQVK(A)
					(K)AMKQVAGSLK(L)							Oxidation (+16)
					(K)QVAGSLKLFLAQYR(E)
					(K)QVAGSLKLFLAQYREVAAFAQFGSDLDASTK(Q)
					(K)LFLAQYR(E)
					(R)EVAAFAQFGSDLDASTK(Q)
					(R)GERLTELLKQK(Q)
					(R)LTELLKQK(Q)
					(K)QKQYSPMAVTDMVPLIFAGVNGLLDTIPVDK(I)							Oxidation (+16), Oxidation (+16)
					(K)QYSPMAVTDMVPLIFAGVNGLLDTIPVDK(I)							Oxidation (+16), Oxidation (+16)
					(K)ILTWESELLAHLK(S)
					(K)SSHPEIQATIEK(E)
					(K)SSHPEIQATIEKEGQVSK(E)
					(K)SSHPEIQATIEKEGQVSKESEATLK(Q)
					(K)EGQVSKESEATLK(Q)
					(K)EGQVSKESEATLKQVISAFNSTFNA(-)
					(K)ESEATLKQVISAFNSTFNA(-)
					(K)QVISAFNSTFNA(-)
Protein: Pc22g04840					Peptide sequence							Modification
#Spot: 219					(M)TRFEDSDLAVDPASQDPR(A)
Protein accession numbers: gi|211591538,gi|255947508					(R)AQDPQGALSPR(D)							Phospho (+80)
Protein molecular weight (Da): 53,197.50					(R)AQDPQGALSPRDQR(A)							Phospho (+80)
Exclusive unique peptide count: 41					(R)AASGLAIPSASGNTVEIPATR(S)
Exclusive unique spectra: 65					(R)SAISDAAQFMHNLSLSPSMK(D)							Oxidation (+16), Oxidation (+16)
Total spectra: 179					(R)SAISDAAQFMHNLSLSPSMKDR(R)							Oxidation (+16), Oxidation (+16)
Percentage sequence coverage: 82					(R)RGSRNSFGTSLPIPR(S)							Phospho (+80)
					(R)RGSRNSFGTSLPIPR(S)							Phospho (+80)
					(R)NSFGTSLPIPR(S)
					(R)LSRLSSAQR(G)							Phospho (+80)
					(R)GRPSVSR(D)
					(R)DILASQVQDINK(E)
					(R)DILASQVQDINKEK(T)
					(K)AKNMAFAFDIDGVLAHGNHAIEEAK(V)							Oxidation (+16)
					(K)NMAFAFDIDGVLAHGNHAIEEAK(V)							Oxidation (+16)
					(K)NMAFAFDIDGVLAHGNHAIEEAKVALK(M)							Oxidation (+16)
					(K)MLNGDNELGIR(I)							Oxidation (+16)
					(K)IREVAENYGFK(N)
					(R)EVAENYGFK(N)
					(K)DLLAWDPSISPWATLTDAER(A)
					(R)DFSQMK(F)
					(R)DFSQMKFDAIMVFADSR(D)							Oxidation (+16), Oxidation (+16)
					(K)FDAIMVFADSR(D)							Oxidation (+16)
					(R)DYQTDFQVIMDLLLAEDGK(L)
					(R)DYQTDFQVIMDLLLAEDGKLMTK(A)							Oxidation (+16), Oxidation (+16)
					(K)AKDPVATR(I)
					(K)AKDPVATRIPIYFSQGDLLMPTEHK(G)							Oxidation (+16)
					(R)IPIYFSQGDLLMPTEHK(G)							Oxidation (+16)
					(R)IPIYFSQGDLLMPTEHKGLPR(L)							Oxidation (+16)
					(R)LTQGAFR(I)
					(R)ISVEAQYK(T)
					(K)TLTGVDLER(V)
					(R)VVYGKPER(A)
					(R)ATYTYADEVMK(A)
					(K)AWMEELHGVAR(L)
					(R)LPDNIYMVGDNPASDIIGGNMYGWNTCLVR(T)							Oxidation (+16), Oxidation (+16), Carbamidomethyl (+57)
					(R)TGVFQGK(E)
					(R)TGVFQGKEGENDPNSPANFGVFNNVLEAVK(A)
					(K)EGENDPNSPANFGVFNNVLEAVK(A)
					(K)EGENDPNSPANFGVFNNVLEAVKAAIAK(E)
					(K)ELGADFK(L)
					(K)VNPVTHGEGASAIE(-)
Protein: Pc21g10070					Peptide sequence							Modification
#Spot: 229					(K)VHQVIGAVVDVK(F)
Protein accession numbers: gi|211589753,gi|255954579					(K)VHQVIGAVVDVKFSGEKLPAIYNAITTTNNGQK(L)
Protein molecular weight (Da): 55,215.00					(K)LVLEVAQHLGENVVR(T)
Exclusive unique peptide count: 45					(R)TIAMDGTEGLSR(G)							Oxidation (+16)
Exclusive unique spectra: 82					(R)GVAAEDTGAPITIPVGPSTLGR(I)
Total spectra: 252					(R)IINVTGDPIDER(G)
Percentage sequence coverage: 88					(R)IINVTGDPIDERGPIK(A)
					(R)IINVTGDPIDERGPIKATK(F)
					(K)FAPIHAEPPAFVDQSTSAEILVTGIK(V)
					(K)FAPIHAEPPAFVDQSTSAEILVTGIKVVDLLAPYAR(G)
					(K)VVDLLAPYAR(G)
					(R)GGKIGLFGGAGVGK(T)
					(R)GGKIGLFGGAGVGKTVFIQELINNIAK(A)
					(R)GGKIGLFGGAGVGKTVFIQELINNIAKAHGGYSVFCGVGER(T)							Carbamidomethyl (+57)
					(K)IGLFGGAGVGK(T)
					(K)IGLFGGAGVGKTVFIQELINNIAK(A)
					(K)IGLFGGAGVGKTVFIQELINNIAKAHGGYSVFCGVGER(T)							Carbamidomethyl (+57)
					(K)TVFIQELINNIAK(A)
					(K)TVFIQELINNIAKAHGGYSVFCGVGER(T)							Carbamidomethyl (+57)
					(K)AHGGYSVFCGVGER(T)							Carbamidomethyl (+57)
					(R)TREGNDLYHEMQETGVIQLEGDSK(V)							Oxidation (+16)
					(R)TREGNDLYHEMQETGVIQLEGDSKVALVFGQMNEPPGAR(A)							Oxidation (+16), Oxidation (+16)
					(R)EGNDLYHEMQETGVIQLEGDSK(V)							Oxidation (+16)
					(R)EGNDLYHEMQETGVIQLEGDSKVALVFGQMNEPPGAR(A)							Oxidation (+16), Oxidation (+16)
					(K)VALVFGQMNEPPGAR(A)							Oxidation (+16)
					(R)VALTGLTIAEYFR(D)
					(R)VALTGLTIAEYFRDQEGQDVLLFIDNIFR(F)
					(R)DQEGQDVLLFIDNIFR(F)
					(R)FTQAGSEVSALLGR(I)
					(R)FTQAGSEVSALLGRIPSAVGYQPTLAVDMGVMQER(I)							Oxidation (+16), Oxidation (+16)
					(R)IPSAVGYQPTLAVDMGVMQER(I)							Oxidation (+16), Oxidation (+16)
					(R)ITTTQKGSITSVQAVYVPADDLTDPAPATTFAHLDATTVLSR(G)
					(K)GSITSVQAVYVPADDLTDPAPATTFAHLDATTVLSR(G)
					(R)GISELGIYPAVDPLDSK(S)
					(R)IIGEEHYATASR(V)
					(R)VQQMLQEYK(S)							Oxidation (+16)
					(R)VQQMLQEYKSLQDIIAILGMDELSEADKLTVER(A)							Oxidation (+16), Oxidation (+16)
					(K)SLQDIIAILGMDELSEADK(L)							Oxidation (+16)
					(K)SLQDIIAILGMDELSEADKLTVER(A)							Oxidation (+16)
					(R)FLSQPFAVAQVFTGIEGTLVDLK(D)
					(R)FLSQPFAVAQVFTGIEGTLVDLKDTIASFK(A)
					(K)AIIAGEGDDLPEAAFYMVGDINAAR(A)							Oxidation (+16)
					(R)AKGEKILAELENKA(-)
					(K)ILAELENK(-)
					(K)ILAELENKA(-)
Protein: Pc22g13130					Peptide sequence							Modification
#Spot. 332					(K)ADSFKEK(I)
Protein accession numbers: gi|211592257,gi|255948946					(K)INLGVGAYR(D)
Protein molecular weight (Da): 46,737.5					(K)INLGVGAYRDDK(G)
Exclusive unique peptide count: 49					(K)INLGVGAYRDDKGKPYVLPSVR(A)
Exclusive unique spectra: 76					(R)DDKGKPYVLPSVR(A)
Total spectra: 223					(K)GKPYVLPSVR(A)
Percentage sequence coverage: 85					(R)AAEDKVVASR(L)
					(R)AAEDKVVASRLDK(E)
					(R)LDKEYAGITGVPTFTTAAAELAYGADSSAIK(D)
					(R)LDKEYAGITGVPTFTTAAAELAYGADSSAIKDNR(L)
					(R)LDKEYAGITGVPTFTTAAAELAYGADSSAIKDNRLVITQTISGTGALR(I)
					(K)EYAGITGVPTFTTAAAELAYGADSSAIKDNR(L)
					(K)DNRLVITQTISGTGALR(I)
					(R)LVITQTISGTGALR(I)
					(R)IGGAFLKQFYPGAK(K)
					(R)IGGAFLKQFYPGAKK(I)
					(K)QFYPGAK(K)
					(K)KIYLPNPSWANHK(A)
					(K)IYLPNPSWANHK(A)
					(K)AVFSDSGLEVAQYR(Y)
					(R)YYNKDTIGLDFEGLIADIK(A)
					(R)YYNKDTIGLDFEGLIADIKAAPEGSIILLHACAHNPTGVDPTQAQWR(Q)							Carbamidomethyl (+57)
					(K)DTIGLDFEGLIADIK(A)
					(K)AAPEGSIILLHACAHNPTGVDPTQAQWR(Q)							Carbamidomethyl (+57)
					(R)QISDVMK(Q)
					(R)QISDVMKQK(G)							Oxidation (+16)
					(K)QKGHFAFFDMAYQGFASGNADQDAFAPR(H)							Oxidation (+16)
					(K)GHFAFFDMAYQGFASGNADQDAFAPR(H)							Oxidation (+16)
					(R)HFVKEGHNIALCQSFAK(N)							Carbamidomethyl (+57)
					(K)NMGLYGER(V)							Carbamidomethyl (+57)
					(R)VGAFSLVCENAEEK(K)
					(R)VGAFSLVCENAEEKK(R)							Oxidation (+16)
					(R)VGAFSLVCENAEEKKR(V)							Oxidation (+16)
					(R)VGAFSLVCENAEEKKRVDSQIK(I)							Oxidation (+16)
					(K)KRVDSQIK(I)							Carbamidomethyl (+57)
					(K)ILIRPFYSNPPIHGAR(I)
					(R)IASTIMNDPALNK(Q)							Carbamidomethyl (+57)
					(R)IASTIMNDPALNKQWLSEVEGMASR(I)
					(K)QWLSEVEGMASR(I)							Oxidation (+16)
					(K)LGSKHDWSHITSQIGMFAYTGLKPEQMDALAK(E)							Oxidation (+16)
					(K)HDWSHITSQIGMFAYTGLKPEQMDALAK(E)							Oxidation (+16)
					(K)HDWSHITSQIGmFAYTGLKPEQMDALAKEHSVYATK(D)							Carbamidomethyl (+57)
					(K)EHSVYATKDGR(I)
					(K)DGRISVAGITSANVQR(L)
					(K)DGRISVAGITSANVQRLAESIFKVTG(-)
					(R)ISVAGITSANVQR(L)
					(R)ISVAGITSANVQRLAESIFKVTG(-)
					(R)LAESIFK(V)
					(R)LAESIFKVTG(-)
Protein: Pc13g09680					Peptide sequence							Modification
#Spot: 349					(K)VVLDTGSSNLWVPSSQCSSIACFLHSK(Y)							Carbamidomethyl (+57), Carbamidomethyl (+57)
Protein accession numbers: gi|211584011,gi|255936729					(K)YDSSSSSTYEK(N)
Protein molecular weight (Da): 43,389.2					(R)YGSGSLSGFVSR(D)
Exclusive unique peptide count: 14					(R)YGSGSLSGFVSRDTLQIGDLK(V)
Exclusive unique spectra: 18					(R)DTLQIGDLK(V)
Total spectra: 42					(R)DTLQIGDLKVK(G)
Percentage sequence coverage: 42					(K)VKGQDFAEATNEPGLAFAFGR(F)
					(K)GQDFAEATNEPGLAFAFGR(F)
					(K)GQDFAEATNEPGLAFAFGRFDGILGLGYDTISVNK(M)
					(R)FDGILGLGYDTISVNK(M)
					(K)DGDNSVATFGGIDESHYTGELIKIPLR(R)
					(K)GFTGQYSVECDKR(D)							Carbamidomethyl (+57)
					(R)DSLPDLTFTLGGHK(F)
					(R)WYSVYDVGNNAVGLAK(A)
Protein: Pc13g04170					Peptide sequence							Modification
#Spot: 359					(K)VVEAEILQR(S)
Protein accession numbers: gi|211583473,gi|255935653					(R)SSQIVSAIDK(Q)
Protein molecular weight (Da): 35,459.40					(R)SSQIVSAIDKQIYIFGGELRPR(E)
Exclusive unique peptide count: 17					(R)DNDVHIVSLGTPATLSAKPSTDQSPSPR(V)
Exclusive unique spectra: 21					(K)WSLLAPQTNPTVPAAR(S)
Total spectra: 45					(R)SYHCTASDGKDTVFIHAGCPENGR(L)							Carbamidomethyl (+57), Carbamidomethyl (+57)
Percentage sequence coverage: 76					(R)LSDLWGFSVSQK(T)
					(K)TWTELAPAPDPPR(G)
					(K)TWTELAPAPDPPRGGTSIAFAGDR(L)
					(R)GGTSIAFAGDR(L)
					(R)VDVYEPGANVWSSHEFVADGVAGPSPR(S)
					(R)SVAALLPVVVSGR(V)
					(R)VHLVTMFGERDPSSLGHQGAGK(M)							Oxidation (+16)
					(K)MLGDVWAFDVETK(L)
					(K)LWTKVEAQGDESPAPR(G)
					(K)VEAQGDESPAPR(G)
					(R)GWFDADVLDAGSVVVHGGLGESNDR(L)
Protein: Pc22g20960					Peptide sequence							Modification
#Spot: 468					(R)YGKDNVR(V)
Protein accession numbers: gi|211593010,gi|255950452					(K)VHRDEKTGIQTVVEMTVCVLLEGDIETSYTK(A)							Oxidation (+16), Carbamidomethyl (+57)
Protein molecular weight (Da): 33,531.00					(K)TGIQTVVEMTVCVLLEGDIETSYTK(A)							Oxidation (+16), Carbamidomethyl (+57)
Exclusive unique peptide count: 25					(K)ADNSVVVATDSIK(N)
Exclusive unique spectra: 35					(K)NTVFITAK(Q)
Total spectra: 84					(K)QNPVTPPELFGSILGTHFIEK(Y)
Percentage sequence coverage: 90					(K)YSHIHAAHVNIVTHR(W)
					(R)MDIDGKPHPHSFIKPGTETR(D)							Oxidation (+16)
					(R)DVQVDVIEGK(G)
					(R)DVQVDVIEGKGIDINSAINGLTVLK(S)
					(K)GIDINSAINGLTVLK(S)
					(K)STGSQFWGFVR(D)
					(K)STGSQFWGFVRDEYTTLK(E)
					(R)DEYTTLK(E)
					(R)DEYTTLKETWDR(I)
					(R)ILSTDVAANWQWR(R)
					(R)RFTGLAEVK(A)
					(R)FTGLAEVK(A)
					(R)FTGLAEVKAHFEKFNAAWEAAR(A)
					(K)AHFEKFNAAWEAAR(A)
					(K)TFAEDNSASVQATMYK(M)							Oxidation (+16)
					(K)MGEQILAAAPLLDTVSYALPNNHFFEIDLSWHK(G)
					(K)GLKNTGKDAEVYAPQSNPNGLIK(C)
					(K)NTGKDAEVYAPQSNPNGLIK(C)
					(K)DAEVYAPQSNPNGLIK(C)
Protein: Pc22g24530					Peptide sequence							Modification
#Spot: 549					(K)ACCSIPPVVSK(G)							Carbamidomethyl (+57), Carbamidomethyl (+57)
Protein accession numbers: gi|211593358,gi|255951148					(K)TYVTGPESATK(A)
Protein molecular weight (Da): 27,755.2					(K)LGNFFSTK(A)
Exclusive unique peptide count: 12					(K)IPNVVAEGNK(L)
Exclusive unique spectra: 13					(K)IATLASGAENK(L)
Total spectra: 31					(K)AVAQCHPAMVDPNDAK(V)							Carbamidomethyl (+57)
Percentage sequence coverage: 54					(K)VVNIPMVFLASK(D)							Oxidation (+16)
					(K)DETPKDVKDFEANLKVPK(Y)
					(K)YVETFPTQIHGWMAAR(S)
					(R)SDLENPEVR(K)
					(R)GYKTVLEFFHEHS(-)
					(K)TVLEFFHEHS(-)
Protein: Pc20g05750					Peptide sequence							Modification
#Spot: 556					(M)PEQILAGK(T)
Protein accession numbers: gi|211587839,gi|255944673					(K)AIATQFLEAGANVVICDVNDER(L)							Carbamidomethyl (+57)
Protein molecular weight (Da): 27,409.1					(K)TSAELSSK(G)
Exclusive unique peptide count: 14					(K)TIKTDITKVDEVESLFDTLISNFGK(I)
Exclusive unique spectra: 19					(K)TDITKVDEVESLFDTLISNFGK(I)
Total spectra: 45					(K)VDEVESLFDTLISNFGK(I)
Percentage sequence coverage: 70					(K)IDVLVNNAGIMDHFDPIGDLDMGLWDR(V)							Oxidation (+16), Oxidation (+16)
					(R)VMAINLTAPALLSK(F)							Oxidation (+16)
					(R)NMLAQPKPDGR(I)							Oxidation (+16)
					(R)IINIVSVAGK(A)
					(K)AGWASGAAYTASK(H)
					(K)HGLVGLTK(N)
					(K)NTAAYYGNK(G)
					(K)CNALMMGAMETNIVDAFNSGMHIEGYKK(M)							Carbamidomethyl (+57), Oxidation (+16), Oxidation (+16), Oxidation (+16), Oxidation (+16)
Protein: Pc21g10590					Peptide sequence							Modification
#Spot: 557					(K)KQTDASFFDK(L)
Protein accession numbers: gi|211589803,gi|255954679					(K)KQTDASFFDKLSAGQSPDYLYIGCSDSR(V)							Carbamidomethyl (+57)
Protein molecular weight (Da): 25,776.70					(K)QTDASFFDK(L)
Exclusive unique peptide count: 13					(K)QTDASFFDKLSAGQSPDYLYIGCSDSR(V)							Carbamidomethyl (+57)
Exclusive unique spectra: 21					(K)LSAGQSPDYLYIGCSDSR(V)							Carbamidomethyl (+57)
Total spectra: 47					(R)VPANEIMGLEAGEVFVHR(N)							Oxidation (+16)
Percentage sequence coverage: 73					(R)NIANLVPNVDLNVMSVINYAVR(H)							Oxidation (+16)
					(K)AALTPADLGLLNPWLR(N)
					(R)LHEKELDAIPEEHAR(Y)
					(R)LIELNVMESCR(N)							Oxidation (+16), Carbamidomethyl (+57)
					(K)TAAVQQSYQENQYPIVHGWVFDLGDGLLK(D)
					(K)DLKVDFEAELANVQK(I)
					(K)IYCLSPGSNSEH(-)							Carbamidomethyl (+57)
Protein: Pc22g01260					Peptide sequence							Modification
#Spot: 562					(K)TTFVKR(H)
Protein accession numbers: gi|211591187,gi|255946806					(R)HLTGEFEK(K)
Protein molecular weight (Da): 24,263.10					(R)HLTGEFEKK(Y)
Exclusive unique peptide count: 9					(R)VCENIPIVLTGNKVDVK(E)							Carbamidomethyl (+57)
Exclusive unique spectra: 10					(R)VCENIPIVLTGNKVDVKER(K)							Carbamidomethyl (+57)
Total spectra: 21					(R)KKNLQYYDISAK(S)
Percentage sequence coverage: 36					(K)NLQYYDISAK(S)
					(K)SNYNFEKPFLWLAR(K)
					(K)EMEEAANQPLPDEDDADL(-)							Oxidation (+16)
Protein: Pc22g25220					Peptide sequence							Modification
#Spot: 600					(K)IAIVYYSMYGHIK(A)							Oxidation (+16)
Protein accession numbers: gi|211593426,gi|255951284					(K)KGIESAGGQAEIFQIAETLNEEVLGK(M)
Protein molecular weight (Da): 21,320.40					(K)GIESAGGQAEIFQIAETLNEEVLGK(M)
Exclusive unique peptide count: 10					(K)ASYPVVEPADLLAFDAVLFGIPTR(Y)
Exclusive unique spectra: 13					(R)YGNFPAQWK(T)
Total spectra: 24					(K)TGGIWATGGFWGK(Y)
Percentage sequence coverage: 70					(K)TVFAQLSNLDEVHGGSAWGAGTFAGADGSR(Q)
					(R)QPSALELEVATAQGK(A)
					(K)AFYETVSK(V)
					(K)AFYETVSKVQ(-)
Protein: Pc22g25220					Peptide sequence							Modification
#Spot: 643					(M)APKIAIVYYSMYGHIKALAEAEKK(G)
Protein accession numbers: gi|211593426,gi|255951284					(K)IAIVYYSMYGHIK(A)							Oxidation (+16)
Protein molecular weight (Da): 21,320.40					(K)ALAEAEK(K)
Exclusive unique peptide count: 16					(K)ALAEAEKK(G)
Exclusive unique spectra: 22					(K)ALAEAEKKGIESAGGQAEIFQIAETLNEEVLGK(M)
Total spectra: 64					(K)KGIESAGGQAEIFQIAETLNEEVLGK(M)
Percentage sequence coverage: 97					(K)GIESAGGQAEIFQIAETLNEEVLGK(M)
					(K)GIESAGGQAEIFQIAETLNEEVLGKMHAPAK(A)							Oxidation (+16)
					(K)ASYPVVEPADLLAFDAVLFGIPTR(Y)
					(R)YGNFPAQWK(T)
					(K)TGGIWATGGFWGK(Y)
					(K)YAGLFVSTGTQGGGQESTALASMSTLAHHGFIYVPLGYK(T)							Oxidation (+16)
					(K)TVFAQLSNLDEVHGGSAWGAGTFAGADGSR(Q)
					(R)QPSALELEVATAQGK(A)
					(R)QPSALELEVATAQGKAFYETVSKVQ(-)
					(K)AFYETVSK(V)
Protein: Pc22g19060					Peptide sequence							Modification
#Spot: 681					(K)VYFDIQHGDESLGR(I)
Protein accession numbers: gi|211592826,gi|255950084					(R)IVMGLYGK(T)							Oxidation (+16)
Protein molecular weight (Da): 29,399.8					(K)TVPETAENFR(A)
Exclusive unique peptide count: 14					(R)ALATGEKGFGYQDSTFHR(V)
Exclusive unique spectra: 22					(K)GFGYQDSTFHR(V)
Total spectra: 43					(R)VIKDFMIQGGDFTK(G)							Oxidation (+16)
Percentage sequence coverage: 51					(R)VIKDFmIQGGDFTKGDGTGGK(S)							Oxidation (+16)
					(K)FKDENFKLR(H)
					(K)KGLLSMANAGK(D)							Oxidation (+16)
					(K)GLLSMANAGK(D)							Oxidation (+16)
					(R)HVVFGEVLEGYEIVDK(I)
					(R)HVVFGEVLEGYEIVDKIQNVPK(G)
					(R)HVVFGEVLEGYEIVDKIQNVPKGPGDKPR(L)
					(K)SGELELEPETETEDK(E)
Protein: Pc22g19100					Peptide sequence							Modification
#Spot: 709					(K)SAIISVYDKTGLLDLAK(G)
Protein accession numbers: gi|211592830,gi|255950092					(K)GLVKQEVR(L)
Protein molecular weight (Da): 64,966.3					(R)LLASGGTAK(M)
Exclusive unique peptide count: 26					(R)VKTLHPAVHGGILAR(D)
Exclusive unique spectra: 33					(K)TLHPAVHGGILAR(D)
Total spectra: 70					(R)DIESDENDLAEQK(I)
Percentage sequence coverage: 60					(K)VDYVVCNLYPFKETVAK(V)							Carbamidomethyl (+57)
					(K)VNVTIDEAVEEIDIGGVTLLR(A)
					(K)ELEAGAITDASR(K)
					(K)AFEQTADYDSAISGFFR(K)
					(K)EYAGNGQQQLSLR(Y)
					(R)YGTNPHQKPASAYMVQGQLPFK(V)							Oxidation (+16)
					(K)HVSPAGAAIGVPLNEKER(K)
					(R)KVYMVDDIKGIETSGLAQAYAR(A)							Oxidation (+16)
					(K)GIETSGLAQAYAR(A)
					(R)EVSDGVIAAGYEPEALDILSK(K)
					(K)YLVLQMDEDYTPAPEETR(T)							Oxidation (+16)
					(R)NDIVISPSK(T)
					(K)TFNTVITPK(N)
					(K)NTTSLPEAALR(D)
					(R)DLTVATIALK(Y)
					(K)SNAIDLLCSGQTPR(T)							Carbamidomethyl (+57)
					(R)TDAETAEYER(V)
					(K)LGEVAVSSDAFFPFIDNVFR(A)
					(K)YIAAPTGSQNDTPVFETAEK(L)
					(K)LGITFVEQGIR(L)
Protein: Pc13g12450					Peptide sequence							Modification
#Spot: 773					(M)GYTDLDQLAINTIR(V)
Protein accession numbers: gi|211584281,gi|255937269					(K)ANSGHPGAPMGMAPVAHVLFNK(F)							Oxidation (+16), Oxidation (+16)
Protein molecular weight (Da): 74,375.90					(K)FMNFNPK(N)
Exclusive unique peptide count: 36					(K)CAFTEDVmK(R)							Carbamidomethyl (+57), Oxidation (+16)
Exclusive unique spectra: 55					(K)CAFTEDVMKR(F)							Carbamidomethyl (+57)
Total spectra: 127					(K)RFEAYGWHTEWVKDGDNDLAGIEAAIRK(C)
Percentage sequence coverage: 60					(R)FEAYGWHTEWVKDGDNDLAGIEAAIR(K)
					(K)DGDNDLAGIEAAIR(K)
					(R)KCQQVTDKPSVIK(L)							Carbamidomethyl (+57)
					(K)CQQVTDKPSVIK(L)							Carbamidomethyl (+57)
					(K)LAGTGGVHGNPLK(A)
					(K)LAGTGGVHGNPLKADDAQSVK(K)
					(K)ADDAQSVK(K)
					(K)KLFGFNPEESFAVPQQVYDMYHQHAAEGAAK(E)							Oxidation (+16)
					(K)LFGFNPEESFAVPQQVYDMYHQHAAEGAAK(E)							Oxidation (+16)
					(K)EQEWNQLFEK(Y)
					(K)YQAEHKTEGADLAR(R)
					(R)LSGKLPEGWEK(K)
					(K)LPEGWEK(K)
					(K)KLPVYKPTDAAVASR(K)
					(K)LPVYKPTDAAVASR(K)
					(R)KLSEACLEAIHDVLPELVSGSADLTGSNNTR(W)							Carbamidomethyl (+57)
					(R)WKNAVDFQPPDLGIGEWAGR(Y)
					(K)NAVDFQPPDLGIGEWAGR(Y)
					(R)EHAMAAVMNGLAAYGTIIPAGGTFLNFVSYAAGALR(L)							Oxidation (+16), Oxidation (+16)
					(R)VRVIHIATHDSIGLGEDGPTHQPIETLAHFR(A)
					(R)VIHIATHDSIGLGEDGPTHQPIETLAHFR(A)
					(R)ALPNCMVWRPADGNETSAAYYSAITSK(H)							Carbamidomethyl (+57), Oxidation (+16)
					(R)QNLPQLELSTIESALK(G)
					(R)VVSIPCFEVFDAQSK(E)							Carbamidomethyl (+57)
					(R)YSHEQFGLNR(F)
					(R)FGASGPYK(E)
					(R)FGASGPYKEVYAK(F)
					(R)FGASGPYKEVYAKFEFTPEGISKR(A)
					(K)FEFTPEGISKR(A)
					(R)ALATIDFYK(G)
Protein: Pc16g11070					Peptide sequence							Modification
#Spot: 774					(R)ASLLKGVDTLAK(A)
Protein accession numbers: gi|211586036,gi|255941288					(R)ASLLKGVDTLAKAVTSTLGPKGR(N)
Protein molecular weight (Da): 61,796.70					(K)GRNVLIDSPYGSPK(I)
Exclusive unique peptide count: 54					(R)NVLIDSPYGSPK(I)
Exclusive unique spectra: 80					(K)AIQLQDK(F)
Total spectra: 184					(K)AIQLQDKFENLGAR(L)
Percentage sequence coverage: 69					(K)FENLGAR(L)
					(R)LIQDVASK(T)
					(K)TNEVAGDGTTTATVLSR(A)
					(R)AIFSETVKNVAAGCNPMDLR(R)							Carbamidomethyl (+57), Oxidation (+16)
					(K)NVAAGCNPMDLR(R)							Carbamidomethyl (+57)
					(K)LISTAMER(V)							Oxidation (+16)
					(R)VGKEGVITVK(E)
					(R)VGKEGVITVKEGK(T)
					(K)EGKTLEDELEVTEGMR(F)							Oxidation (+16)
					(K)EGKTLEDELEVTEGMRFDR(G)							Oxidation (+16)
					(K)TLEDELEVTEGMR(F)							Oxidation (+16)
					(K)TLEDELEVTEGMRFDR(G)							Oxidation (+16)
					(R)FDRGYTSPYFITDPK(S)
					(R)GYTSPYFITDPK(S)
					(K)SQKVEFEKPLILLSEK(K)
					(K)SQKVEFEKPLILLSEKK(I)
					(K)VEFEKPLILLSEK(K)
					(K)VEFEKPLILLSEKK(I)
					(K)KISAVQDILPALEASTTLR(R)
					(K)KISAVQDILPALEASTTLRRPLVIIAEDIEGEALAVCILNK(L)							Carbamidomethyl (+57)
					(K)ISAVQDILPALEASTTLR(R)
					(R)RPLVIIAEDIEGEALAVCILNK(L)							Carbamidomethyl (+57)
					(R)RPLVIIAEDIEGEALAVCILNKLR(G)							Carbamidomethyl (+57)
					(K)LRGQLQVAAVK(A)
					(K)LRGQLQVAAVKAPGFGDNR(K)
					(K)LRGQLQVAAVKAPGFGDNRK(S)
					(R)GQLQVAAVK(A)
					(R)GQLQVAAVKAPGFGDNR(K)
					(R)GQLQVAAVKAPGFGDNRK(S)
					(K)APGFGDNR(K)
					(K)APGFGDNRK(S)
					(K)LTPEMLGSTGAITITK(E)							Oxidation (+16)
					(R)GVMADPTTSEYEK(E)							Oxidation (+16)
					(R)GVMADPTTSEYEKEK(L)							Oxidation (+16)
					(K)LSGGVAVIK(V)
					(K)VGGASEVEVGEK(K)
					(K)VGGASEVEVGEKK(D)
					(K)VGGASEVEVGEKKDR(V)
					(K)DRVVDALNATR(A)
					(R)VVDALNATR(A)
					(R)AAVEEGILPGGGTALLK(A)
					(K)ASANGLAGVKPANFDQQLGVSIVK(S)
					(R)TIVENAGLEGSVIVGK(L)
					(R)TIVENAGLEGSVIVGKLTDEYAK(D)
					(K)LTDEYAKDFNR(G)
					(R)GYDSATSQYVDMIAAGIVDPLK(V)
					(R)GYDSATSQYVDMIAAGIVDPLKVVR(T)							Oxidation (+16)
					(R)TALVDASGVASLLGTTEVAIVDAPEEK(G)
Protein: Pc18g02110					Peptide sequence							Modification
#Spot: 781					(R)KFVADGVFYAELNEFFQR(E)
Protein accession numbers: gi|211586788,gi|255942573					(K)FVADGVFYAELNEFFQR(E)
Protein molecular weight (Da): 28,974.10					(R)ELAEEGYSGVEVR(V)
Exclusive unique peptide count: 22					(R)ATHTQEVLGEQGR(R)
Exclusive unique spectra: 28					(R)ATHTQEVLGEQGRR(I)
Total spectra: 58					(R)IRELTSLIQK(R)
Percentage sequence coverage: 75					(R)ELTSLIQK(R)
					(R)ELTSLIQKR(F)
					(R)FKFPENSVSLYAAK(V)
					(R)GLSAVAQCESLR(Y)							Carbamidomethyl (+57)
					(R)YKLLNGLAVR(R)
					(R)RACYGVLR(F)							Carbamidomethyl (+57)
					(R)ACYGVLR(F)							Carbamidomethyl (+57)
					(R)FIMESGAK(G)							Oxidation (+16)
					(R)FIMESGAKGcEVVVSGK(L)							Oxidation (+16), Carbamidomethyl (+57)
					(K)GCEVVVSGK(L)							Carbamidomethyl (+57)
					(K)FTDGFMIHSGQPAK(E)
					(K)FTDGFMIHSGQPAKEFIDSATR(H)							Oxidation (+16)
					(K)TLPDSVTIIEPK(E)
					(K)EEQPVLQPMSQDYGAK(A)
					(K)AIAAQQAAEQQR(L)
					(R)LAEQQAAEAEGGAETFAQE(-)
Protein: Pc13g07960					Peptide sequence							Modification
#Spot: 782					(M)SPSTMKQWVVEDKEHGYDGLVYK(D)							Oxidation (+16)
Protein accession numbers: gi|211583842,gi|255936391					(M)SPSTMKQWVVEDKEHGYDGLVYKDAAVPK(V)							Oxidation (+16)
Protein molecular weight (Da): 36,825.00					(K)QWVVEDK(E)
Exclusive unique peptide count: 37					(K)QWVVEDKEHGYDGLVYK(D)
Exclusive unique spectra: 55					(K)QWVVEDKEHGYDGLVYKDAAVPK(V)
Total spectra: 143					(K)EHGYDGLVYK(D)
Percentage sequence coverage: 78					(K)EHGYDGLVYKDAAVPK(V)
					(K)VGENEVLVK(L)
					(K)VGENEVLVKLHAASLNYRDLIIPK(G)
					(K)GQYPFALK(F)
					(K)GQYPFALKFPVVPGSDGAGEVIEVGSK(V)
					(K)FPVVPGSDGAGEVIEVGSK(V)
					(K)VAEFKKGDQVATLFNQGHQYGDVDTYAAGTGLGGVIDGTLR(E)
					(K)KGDQVATLFNQGHQYGDVDTYAAGTGLGGVIDGTLR(E)
					(K)GDQVATLFNQGHQYGDVDTYAAGTGLGGVIDGTLR(E)
					(R)EYGVFNEQGLVK(A)
					(R)EYGVFNEQGLVKAPR(N)
					(K)AAGATVIATTSSTLK(A)
					(K)AAGATVIATTSSTLKAEK(L)
					(K)AAGATVIATTSSTLKAEKLK(K)
					(K)KLGADHVINYK(T)
					(K)KLGADHVINYKTEPNWGDAAR(K)
					(K)LGADHVINYK(T)
					(K)LGADHVINYKTEPNWGDAAR(K)
					(K)LGADHVINYKTEPNWGDAARK(L)
					(K)TEPNWGDAAR(K)
					(R)KLTPDGAGVDHIIEVGGSGTLQQSFK(C)
					(R)KLTPDGAGVDHIIEVGGSGTLQQSFKCVKLEGVISVIGFIGGVDPK(T)							Carbamidomethyl (+57)
					(K)LTPDGAGVDHIIEVGGSGTLQQSFK(C)
					(K)CVKLEGVISVIGFIGGVDPK(T)							Carbamidomethyl (+57)
					(K)CVKLEGVISVIGFIGGVDPKTQPTVLETLTHIcTVR(G)							Carbamidomethyl (+57), Carbamidomethyl (+57)
					(K)LEGVISVIGFIGGVDPK(T)
					(K)TQPTVLETLTHICTVR(G)							Carbamidomethyl (+57)
					(K)ALMKDMVR(A)
					(R)AIEANDIHPVVDEK(V)
					(R)AIEANDIHPVVDEKVFSLEQTR(E)
					(K)VFSLEQTR(E)
Protein: Pc16g10560					Peptide sequence							Modification
#Spot: 783					(R)KKANVDDFPTCIHLVSNEYEQLSSEALEAAR(I)							Carbamidomethyl (+57)
Protein accession numbers: gi|211585989,gi|255941194					(K)KANVDDFPTCIHLVSNEYEQLSSEALEAAR(I)							Carbamidomethyl (+57)
Protein molecular weight (Da): 25,324.80					(R)ICANKYLVK(I)							Carbamidomethyl (+57)
Exclusive unique peptide count: 13					(K)MLSCAGADR(L)							Oxidation (+16), Carbamidomethyl (+57)
Exclusive unique spectra: 15					(R)GAFGKPQGLVAR(V)
Total spectra: 26					(R)VNIGQIILSVR(T)
Percentage sequence coverage: 58					(R)ATALEALRR(S)
					(K)NWGFTPVR(R)
					(R)EEYVQLR(Q)
					(K)LLQDGAYVQFLR(G)
					(R)GHGPVEQNMK(R)
					(K)RFPTAFENAA(-)
					(R)FPTAFENAA(-)
